# Supplementary material for: Deep Chemical and Physico-Chemical Characterization of Antifungal Industrial Chitosans—Biocontrol Applications
Source: Molecules. 2023 Jan 18;28(3):966. doi: 10.3390/molecules28030966 (PMC9919833; doi:10.3390/molecules28030966)
Supplement: Supplementary file 1 [file molecules-28-00966-s001.zip]

Archive with 1 entries (1 files):
- molecules-2094814-supplementary.pdf
